# Supplementary material for: Cefiderocol-resistant pathogens in German hospital wastewater: a reservoir for multidrug resistance
Source: Sci Rep. 2025 Aug 27;15:31622. doi: 10.1038/s41598-025-17379-2 (PMC12391349; doi:10.1038/s41598-025-17379-2)
Supplement: Supplementary file 1 — Supplementary Material 1 [file 41598_2025_17379_MOESM1_ESM.xlsx]

## Sheet: Merged data
Isolate_ID	Sampling	Species	MLST	Phenotype	Genotype	Biocide Resistance Genes	Metal Resistance Genes	Virulence Factors	Plasmid INC types
TCH1_1.11	2023-11-07	Citrobacter farmeri	857	IMI, I/R, MEM, M/V, AMK, C/T, CAZ, CHL, CIP, CTX, CZA, FDC, LVX, PIP, SXT, TZP	aac(6')-Ib,aadA1,rmtC, blaOXA-9,blaTEM-1, blaNDM-1,blaOXA-48, blaSHV-12, oqxB, sul1, ble		silR, silF, silC, silP, silA, silB, silS, silE, merR, merT, merP, merD, merE, silR, merC, arsD, arsR, fieF, arsC, arsB, arsA, arsC	acrA, acrB, cgsG, csgA, csgB, csgD, csgF, entA, entB, fepC, fepG, fimA, fliN, fur, galF, gndA, mrkB, mrkC, mrkD, mrkF, ompA, phoP, rcsB, rpoS, STM0289	RepA_1_pKPC-CAV1321; IncFII(Yp)_1_Yersenia; IncL/M(pOXA-48)_1_pOXA-48; Col(IRGK)_1; IncFIB(pB171)_1_pB171; Col(IMGS31)_1; IncX5_2; Col440II_1; ColRNAI_1; IncFIA(HI1)_1_HI1; pENTAS02_1
TCH1_1.2	2023-11-07	Citrobacter farmeri	857	IMI, I/R, MEM, ATM, C/T, CAZ, CHL, CIP, CTX, CZA, FDC, LVX, PIP, SXT, TZP	aac(3)-IIe,aac(6')-Ib,aadA1,aadA2,aph(3'')-Ib,aph(6)-Id, aac(6')-Ib-cr5, blaOXA-9,blaTEM-1, blaNDM-1, blaCTX-M-15,blaOXA-1,blaSHV-12, mph(A), catA2,catB3, qnrS1, oqxB, sul1,sul2, dfrA12, ble	qacEdelta1	arsC, arsD, arsR, arsC, arsB, arsA, fieF, terE, terD, terC, terB, merC, silP, silA, silB, silF, silC, silR, silS, silE, merE, merD, merP, merT, merR, silP	acrA, acrB, cgsG, csgA, csgB, csgD, csgF, entA, entB, fepC, fepG, fimA, fliN, fur, galF, gndA, mrkA, mrkB, mrkC, mrkD, mrkF, ompA, phoP, rcsB, rpoS, STM0289	pENTAS02_1; IncHI1B_1_pNDM-MAR; IncFIB(Mar)_1_pNDM-Mar; IncFII(Yp)_1_Yersenia; RepA_1_pKPC-CAV1321; ColRNAI_1; Col440II_1; IncFIB(pB171)_1_pB171; IncFIA(HI1)_1_HI1
TCH1_3.10	2023-11-21	Citrobacter farmeri	857	IMI, I/R, MEM, AMK, C/T, CAZ, CHL, CTX, CZA, FDC, PIP, TZP	aac(6')-Ib,aadA1,rmtC, blaOXA-9,blaTEM-1, blaNDM-1, blaSHV-12, oqxB, sul1, ble		fieF, arsR, arsD, arsA, arsB, arsC, merC, merD, merE, merR, merT, merP, silC, silE, silS, silR, silP, silF, silB, silA, silS	acrA, acrB, cgsG, csgA, csgB, csgD, csgF, entA, entB, fepC, fepG, fimA, fliN, fur, galF, gndA, ompA, phoP, rcsB, rpoS, STM0289	pENTAS02_1; IncFII(Yp)_1_Yersenia; IncFIB(pB171)_1_pB171; IncFIA(HI1)_1_HI1; ColRNAI_1; RepA_1_pKPC-CAV1321; Col(IMGS31)_1; Col440II_1
TCH1_3.8	2023-11-21	Citrobacter farmeri	857	IMI, I/R, MEM, AMK, C/T, CAZ, CHL, CTX, CZA, FDC, PIP, TZP	aac(6')-Ib,aadA1,rmtC, blaOXA-9,blaTEM-1, blaNDM-1, blaSHV-12, oqxB, sul1, ble		fieF, arsR, arsD, arsA, arsB, arsC, merE, merD, merP, merT, merR, silE, silS, silR, silC, silF, silB, silA, silP, merC	acrA, acrB, cgsG, csgA, csgB, csgD, csgF, entA, entB, fepC, fepG, fimA, fliN, fur, galF, gndA, ompA, phoP, rcsB, rpoS, STM0289	pENTAS02_1; RepA_1_pKPC-CAV1321; IncFII(Yp)_1_Yersenia; IncFIB(pB171)_1_pB171; IncFIA(HI1)_1_HI1; ColRNAI_1; Col440II_1
TCH1_4.1	2023-11-28	Citrobacter farmeri	857	IMI, I/R, MEM, M/V, AMK, C/T, CAZ, CHL, CIP, CTX, CZA, FDC, PIP, TZP	rmtC, blaNDM-1,blaOXA-48, oqxB, sul1, ble		silB, silF, silC, silE, silS, silR, silB, silA, silP, merE, merP, merT, merR, merD, fieF, arsR, arsD, arsA, arsB, arsC, arsC	acrA, acrB, cgsG, csgA, csgB, csgD, csgF, entA, entB, fepC, fepG, fimA, fliN, fur, galF, gndA, mrkB, mrkC, mrkD, mrkF, ompA, phoP, rcsB, rpoS, STM0289	Col(IRGK)_1; ColRNAI_1; Col440II_1; RepA_1_pKPC-CAV1321; IncFIA(HI1)_1_HI1; IncFIB(pB171)_1_pB171; IncFII(Yp)_1_Yersenia; IncL/M(pOXA-48)_1_pOXA-48; IncX5_2; Col(IMGS31)_1; pENTAS02_1
TCH1_4.15	2023-11-28	Citrobacter farmeri	857	IMI, I/R, MEM, M/V, AMK, C/T, CAZ, CHL, CTX, CZA, FDC, PIP, TZP	aac(6')-Ib,aadA1,rmtC, blaOXA-9,blaTEM-1, blaNDM-1,blaOXA-48, blaSHV-12, oqxB, sul1, ble		merC, silA, silP, silE, silS, silR, silC, silF, silB, merD, merE, merR, merT, merP, arsD, arsR, fieF, arsC, arsB, arsA, arsC	acrA, acrB, cgsG, csgA, csgB, csgD, csgF, entA, entB, fepC, fepG, fimA, fliN, fur, galF, gndA, mrkB, mrkC, mrkD, mrkF, ompA, phoP, rcsB, rpoS, STM0289	ColRNAI_1; IncFIA(HI1)_1_HI1; IncFII(Yp)_1_Yersenia; IncFIB(pB171)_1_pB171; RepA_1_pKPC-CAV1321; IncL/M(pOXA-48)_1_pOXA-48; pENTAS02_1
TCH1_4.2	2023-11-28	Citrobacter farmeri	857	IMI, I/R, MEM, M/V, AMK, ATM, C/T, CAZ, CHL, CIP, CTX, CZA, FDC, PIP, TZP	aac(6')-Ib,aadA1,rmtC, blaOXA-9,blaTEM-1, blaNDM-1,blaOXA-48, blaSHV-12, oqxB, sul1, ble		arsC, arsD, arsR, arsC, arsB, arsA, fieF, silE, silS, silR, silC, silF, silB, silA, silP, merR, merT, merP, merD, merE, merC	acrA, acrB, cgsG, csgA, csgB, csgD, csgF, entA, entB, fepC, fepG, fimA, fliN, fur, galF, gndA, mrkB, mrkC, mrkD, mrkF, ompA, phoP, rcsB, rpoS, STM0289	pENTAS02_1; IncFII(Yp)_1_Yersenia; IncFIB(pB171)_1_pB171; Col440II_1; ColRNAI_1; IncFIA(HI1)_1_HI1; Col(IRGK)_1; IncL/M(pOXA-48)_1_pOXA-48; RepA_1_pKPC-CAV1321; IncX5_2
TCH5_4.6	2023-11-27	Enterobacter asburiae	162	IMI, I/R, MEM, M/V, AMK, C/T, CAZ, CHL, CIP, CST, CTX, CZA, FDC, LVX, PIP, SXT, TZP	aadA1, aac(6')-Ib-cr5, blaNDM-1, blaACT-2,blaOXA-1, catA1,catB3, qnrB1, oqxA,oqxB, tet(A), dfrA14, fosA, ble		arsC, silA, arsC, pcoS, merR, merB, merD, terD, terZ, terW, pcoB, pcoC, pcoD, fieF, silE, silS, silR, silC, silF, silB, silP, pcoA, pcoE, pcoR	acrA, acrB, csgG, entA, entB, entE, entS, fepA, fepC, fepD, fliN, fur, galF, gndA, hcp, ompA, phoP, rcsB, rpoS	IncX3_1; IncHI2_1; RepA_1_pKPC-CAV1321; IncHI2A_1
TCH1_1.1	2023-11-07	Enterobacter roggenkampii	-	IMI, I/R, MEM, C/T, CAZ, CHL, CIP, CST, CTX, CZA, FDC, LVX, PIP, SXT, TZP	aac(3)-IIe,aadA1,aph(3'')-Ib,aph(6)-Id, aac(6')-Ib-cr5, blaTEM-1, blaNDM-1, blaCTX-M-15,blaMIR-11,blaOXA-1, catA1,catB3, qnrB1, oqxA,oqxB, sul2, tet(A), fosA, ble		arsC, pcoS, merR, merB, merD, terD, terZ, terW, fieF, silR, silC, silB, silA, silP, pcoA, pcoB, pcoC, pcoD, pcoR, silF	acrA, acrB, csgG, entA, entB, entE, entS, fepA, fepC, fepD, fepG, fliN, fur, galF, gndA, hcp, ompA, phoP, rcsB, rpoS, ugd	IncX3_1; Col440I_1; Col440II_1; IncHI2A_1; RepA_1_pKPC-CAV1321; IncHI2_1; IncFII(Yp)_1_Yersenia; ColRNAI_1; Col(MGD2)_1
TCH1_1.13	2023-11-07	Enterobacter roggenkampii	-	IMI, I/R, MEM, AMK, ATM, C/T, CAZ, CHL, CIP, CST, CTX, CZA, FDC, LVX, PIP, SXT, TZP	aac(3)-IIe,aadA1,aph(3'')-Ib,aph(6)-Id, aac(6')-Ib-cr5, blaTEM-1, blaNDM-1, blaCTX-M-15,blaMIR-11,blaOXA-1, catA1,catB3, qnrB1, oqxA,oqxB, sul2, tet(A), fosA, ble		silA, pcoS, pcoR, pcoD, pcoC, pcoB, pcoA, silP, silA, silB, silF, silC, silR, fieF, terW, terZ, terD, merD, merB, merR, arsC	acrA, acrB, csgG, entA, entB, entE, entS, fepA, fepC, fepD, fepG, fliN, fur, galF, gndA, hcp, ompA, phoP, rcsB, rpoS, ugd	IncX3_1; IncFII(Yp)_1_Yersenia; Col440I_1; Col(MGD2)_1; IncHI2_1; RepA_1_pKPC-CAV1321; IncHI2A_1; ColRNAI_1; Col440II_1
TCH1_1.5	2023-11-07	Enterobacter roggenkampii	-	IMI, MEM, AMK, ATM, C/T, CAZ, CHL, CIP, CST, CTX, CZA, FDC, LVX, PIP, SXT, TZP	aac(3)-IIe,aadA1,aph(3'')-Ib,aph(6)-Id, aac(6')-Ib-cr5, blaTEM-1, blaNDM-1, blaCTX-M-15,blaMIR-11,blaOXA-1, catA1,catB3, qnrB1, oqxA,oqxB, sul2, tet(A), fosA, ble		terW, terZ, terD, merD, merB, merR, arsC, pcoS, silR, silC, silF, silB, silA, pcoA, pcoB, pcoC, pcoD, pcoR, silP, fieF	acrA, acrB, csgG, entA, entB, entE, entS, fepA, fepC, fepD, fepG, fliN, fur, galF, gndA, hcp, ompA, phoP, rcsB, rpoS, ugd	ColRNAI_1; Col(MGD2)_1; IncHI2_1; RepA_1_pKPC-CAV1321; IncHI2A_1; Col440I_1; IncX3_1; IncFII(Yp)_1_Yersenia; Col440II_1
TCH1_1.6	2023-11-07	Enterobacter roggenkampii	-	IMI, MEM, ATM, C/T, CAZ, CHL, CIP, CST, CTX, CZA, FDC, LVX, PIP, TZP	blaNDM-1, blaMIR-11, oqxA,oqxB, fosA, ble		fieF, silR, silC, silF, silB, silA, silP, pcoA, pcoB, pcoC, pcoD, pcoR, pcoS, silA	acrA, acrB, csgG, entA, entB, entE, entS, fepA, fepC, fepD, fepG, fliN, fur, galF, gndA, hcp, ompA, phoP, rcsB, rpoS, ugd	ColRNAI_1; Col(MGD2)_1; Col440II_1; Col440I_1; IncX3_1; IncFII(Yp)_1_Yersenia
TCH1_1.8	2023-11-07	Enterobacter roggenkampii	-	IMI, I/R, MEM, ATM, C/T, CAZ, CHL, CIP, CST, CTX, CZA, FDC, LVX, PIP, TZP	aac(3)-IIe,aadA1,aph(3'')-Ib,aph(6)-Id, aac(6')-Ib-cr5, blaTEM-1, blaNDM-1, blaCTX-M-15,blaMIR-11,blaOXA-1, catA1,catB3, qnrB1, oqxA,oqxB, sul2, tet(A), fosA, ble		pcoS, arsC, terW, terZ, terD, merD, merB, merR, fieF, pcoC, pcoB, pcoA, silP, pcoD, silA, pcoS, pcoR	acrA, acrB, csgG, entA, entB, entE, entS, fepA, fepC, fepD, fepG, fliN, fur, galF, gndA, hcp, ompA, phoP, rcsB, rpoS, ugd	Col(MGD2)_1; IncHI2_1; RepA_1_pKPC-CAV1321; IncHI2A_1; Col440I_1; IncX3_1; Col440II_1; ColRNAI_1; IncFII(Yp)_1_Yersenia
TCH1_4.10	2023-11-28	Enterobacter roggenkampii	-	IMI, MEM, ATM, C/T, CAZ, CHL, CIP, CST, CTX, CZA, FDC, LVX, PIP, TZP	aac(3)-IIe,aadA1,aph(3'')-Ib,aph(6)-Id, aac(6')-Ib-cr5, blaTEM-1, blaNDM-1, blaCTX-M-15,blaMIR-11,blaOXA-1, catA1,catB3, qnrB1, oqxA,oqxB, sul2, tet(A), fosA, ble		pcoS, pcoR, silA, fieF, pcoD, pcoC, pcoB, pcoA, silP, silB, silF, silC, silR, pcoS, arsC, terW, terZ, terD, merD, merB, merR	acrA, acrB, csgG, entA, entB, entE, entS, fepA, fepC, fepD, fepG, fliN, fur, galF, gndA, hcp, ompA, phoP, rcsB, rpoS, ugd	IncX3_1; IncHI2_1; RepA_1_pKPC-CAV1321; IncHI2A_1; Col440I_1; ColRNAI_1; IncFII(Yp)_1_Yersenia; Col440II_1
TCH1_4.11	2023-11-28	Enterobacter roggenkampii	-	IMI, MEM, AMK, C/T, CAZ, CHL, CIP, CST, CTX, CZA, FDC, LVX, PIP, TZP	aac(3)-IIe,aadA1,aph(3'')-Ib,aph(6)-Id, aac(6')-Ib-cr5, blaTEM-1, blaNDM-1, blaCTX-M-15,blaMIR-11,blaOXA-1, catA1,catB3, qnrB1, oqxA,oqxB, sul2, tet(A), fosA, ble		pcoS, pcoR, pcoD, pcoC, pcoB, pcoA, silP, silA, silB, silF, silC, silR, fieF, merR, merB, merD, terD, terZ, terW, arsC, pcoS	acrA, acrB, csgG, entA, entB, entE, entS, fepA, fepC, fepD, fepG, fliN, fur, galF, gndA, hcp, ompA, phoP, rcsB, rpoS, ugd	IncHI2A_1; RepA_1_pKPC-CAV1321; IncHI2_1; Col440I_1; Col(MGD2)_1; IncX3_1; Col440II_1; IncFII(Yp)_1_Yersenia
TCH1_4.14	2023-11-28	Enterobacter roggenkampii	-	IMI, MEM, ATM, C/T, CAZ, CHL, CIP, CST, CTX, CZA, FDC, LVX, PIP, TZP	aac(3)-IIe,aadA1,aph(3'')-Ib,aph(6)-Id, aac(6')-Ib-cr5, blaOXA,blaTEM-1, blaNDM-1, blaCTX-M-15,blaMIR-11, catA1,catB3, qnrB1, oqxA,oqxB, sul2, tet(A), fosA, ble		arsC, pcoS, merR, merB, merD, terD, terZ, terW, silA, pcoR, pcoD, pcoC, pcoB, pcoA, silP, silB, silF, silC, silR, fieF	acrA, acrB, csgG, entA, entB, entE, entS, fepA, fepC, fepD, fepG, fliN, fur, galF, gndA, hcp, ompA, phoP, rcsB, rpoS, ugd	Col440I_1; IncHI2A_1; RepA_1_pKPC-CAV1321; IncHI2_1; IncX3_1; Col440II_1; IncFII(Yp)_1_Yersenia; Col(MGD2)_1
TCH1_4.6	2023-11-28	Enterobacter roggenkampii	-	IMI, I/R, MEM, ATM, C/T, CAZ, CHL, CIP, CST, CTX, CZA, FDC, LVX, PIP, TZP	aac(3)-IIe,aadA1,aph(3'')-Ib,aph(6)-Id, aac(6')-Ib-cr5, blaTEM-1, blaNDM-1, blaCTX-M-15,blaMIR-11,blaOXA-1, catA1,catB3, qnrB1, oqxA,oqxB, sul2, tet(A), fosA, ble		pcoS, arsC, terW, terZ, terD, merD, merB, merR, fieF, silR, silC, silB, silA, silP, pcoA, pcoB, pcoC, pcoD, pcoR, pcoS, silF	acrA, acrB, csgG, entA, entB, entE, entS, fepA, fepC, fepD, fepG, fliN, fur, galF, gndA, hcp, ompA, phoP, rcsB, rpoS, ugd	Col(MGD2)_1; IncFII(Yp)_1_Yersenia; IncX3_1; IncHI2_1; RepA_1_pKPC-CAV1321; IncHI2A_1; Col440I_1; ColRNAI_1; Col440II_1
TCH1_4.9	2023-11-28	Enterobacter roggenkampii	-	IMI, I/R, MEM, AMK, C/T, CAZ, CHL, CIP, CST, CTX, CZA, FDC, LVX, PIP, TZP	aac(3)-IIe,aadA1,aph(3'')-Ib,aph(6)-Id, aac(6')-Ib-cr5, blaTEM-1, blaNDM-1, blaCTX-M-15,blaMIR-11,blaOXA-1, catA1,catB3, qnrB1, oqxA,oqxB, sul2, tet(A), fosA, ble		terW, terZ, terD, merD, merB, merR, arsC, pcoS, fieF, silR, silC, silB, silA, silP, pcoA, pcoB, pcoC, pcoD, pcoR, silF	acrA, acrB, csgG, entA, entB, entE, entS, fepA, fepC, fepD, fepG, fliN, fur, galF, gndA, hcp, ompA, phoP, rcsB, rpoS, ugd	IncX3_1; IncFII(Yp)_1_Yersenia; IncHI2_1; RepA_1_pKPC-CAV1321; IncHI2A_1; Col440I_1; Col440II_1
TCH1_5.13	2023-12-05	Enterobacter roggenkampii	165	IMI, MEM, AMK, C/T, CAZ, CHL, CIP, CST, CTX, CZA, FDC, LVX, PIP, TZP	aac(6')-Ib3, blaNDM-1, blaCMY-6,blaMIR-11, oqxA,oqxB, sul1, fosA, ble	qacEdelta1	ncrA, nirB, ncrC, nirD, fieF, silA, terW, terZ, terD, arsD, arsA, arsB, arsC	acrA, acrB, csgG, entA, entB, entE, entS, fepA, fepC, fepD, fepG, fliN, fur, galF, gndA, hcp, ompA, phoP, rcsB, rpoS, ugd	IncFII(Yp)_1_Yersenia; IncFIB(pECLA)_1_pECLA; IncFII(pECLA)_1_pECLA; IncA/C2_1; ColRNAI_1; Col440II_1
TCH1_5.2	2023-12-05	Enterobacter roggenkampii	165	IMI, I/R, MEM, AMK, ATM, C/T, CAZ, CIP, CST, CTX, CZA, FDC, LVX, PIP, TZP	aac(6')-Ib3, blaNDM-1, blaCMY-6,blaMIR-11, oqxA,oqxB, sul1, fosA, ble	qacEdelta1	ncrA, nirB, ncrC, nirD, fieF, silA, terW, terZ, terD, arsD, arsA, arsB, arsC	acrA, acrB, csgG, entA, entB, entE, entS, fepA, fepC, fepD, fepG, fliN, fur, galF, gndA, hcp, ompA, phoP, rcsB, rpoS, ugd	IncA/C2_1; ColRNAI_1; IncFII(Yp)_1_Yersenia; IncFII(pECLA)_1_pECLA; IncFIB(pECLA)_1_pECLA; Col440II_1
TCH2_3.1	2023-11-20	Enterobacter roggenkampii	165	IMI, MEM, C/T, CAZ, CHL, CIP, CST, CTX, CZA, FDC, LVX, PIP, TZP	aac(6')-Ib4,aadA1, blaVIM-1, blaMIR-11, qnrB2, oqxA,oqxB, sul1, tet(A), fosA	qacE, qacE	silA, fieF, silP, pcoA, pcoB, pcoC, pcoD, pcoR, pcoS, arsR, arsD, arsA, arsB, arsC, terD, terZ, terW, silE, silS, silR, silC, silF, silB, silA	acrA, acrB, csgG, entA, entB, entE, entS, fepA, fepC, fepD, fepG, fliN, fur, galF, gndA, hcp, ompA, phoP, rcsB, rpoS, ugd	IncFII(pECLA)_1_pECLA; IncFIB(pECLA)_1_pECLA; IncN_1
TCH2_3.10	2023-11-20	Enterobacter roggenkampii	165	IMI, I/R, MEM, C/T, CAZ, CHL, CIP, CST, CTX, CZA, FDC, LVX, PIP, TZP	aac(6')-Ib4,aadA1, blaVIM-1, blaMIR-11, qnrB2, oqxA,oqxB, sul1, tet(A), fosA	qacE, qacEdelta1	fieF, silB, silA, silP, pcoA, pcoB, pcoC, pcoD, pcoR, pcoS, arsR, arsD, arsA, arsB, arsC, terD, terZ, terW, silE, silS, silR, silC, silF	acrA, acrB, csgG, entA, entB, entE, entS, fepA, fepC, fepD, fepG, fliN, fur, galF, gndA, hcp, ompA, phoP, rcsB, rpoS, ugd	IncFII(pECLA)_1_pECLA; IncFIB(pECLA)_1_pECLA; IncN_1
TCH2_3.11	2023-11-20	Enterobacter roggenkampii	165	IMI, MEM, C/T, CAZ, CHL, CIP, CST, CTX, CZA, FDC, LVX, PIP, TZP	blaMIR-11, oqxA,oqxB, fosA		fieF, silA, terW, terZ, terD, arsC, arsB, arsA, arsD, arsR, pcoS, pcoR, pcoD, pcoC, pcoB, pcoA, silP, silB, silF, silC, silR, silS, silE	acrA, acrB, csgG, entA, entB, entE, entS, fepA, fepC, fepD, fepG, fliN, fur, galF, gndA, hcp, ompA, phoP, rcsB, rpoS, ugd	IncFII(pECLA)_1_pECLA; IncFIB(pECLA)_1_pECLA
TCH2_3.12	2023-11-20	Enterobacter roggenkampii	165	IMI, MEM, C/T, CAZ, CHL, CIP, CST, CTX, CZA, FDC, LVX, PIP, SXT, TZP	aac(6')-Ib4,aadA1, blaVIM-1, blaMIR-11, qnrB2, oqxA,oqxB, sul1, tet(A), fosA	qacE, qacEdelta1	fieF, pcoS, pcoR, pcoD, pcoC, pcoB, pcoA, silP, silA, silB, silF, silC, silR, silS, silE, terW, terZ, terD, arsC, arsB, arsA, arsD, arsR	acrA, acrB, csgG, entA, entB, entE, entS, fepA, fepC, fepD, fepG, fliN, fur, galF, gndA, hcp, ompA, phoP, rcsB, rpoS, ugd	IncFIB(pECLA)_1_pECLA; IncFII(pECLA)_1_pECLA; IncN_1
TCH2_3.16	2023-11-20	Enterobacter roggenkampii	165	C/T, CAZ, CHL, CIP, CST, CTX, FDC, LVX, PIP, SXT, TZP	blaMIR-11, oqxA,oqxB, fosA		silA, fieF, arsR, arsD, arsA, arsB, arsC, terD, terZ, terW, silE, silS, silR, silC, silF, silB, silA, silP, pcoA, pcoB, pcoC, pcoD, pcoR, pcoS	acrA, acrB, csgG, entA, entB, entE, entS, fepA, fepC, fepD, fepG, fliN, fur, galF, gndA, hcp, ompA, phoP, rcsB, rpoS, ugd	IncFII(pECLA)_1_pECLA; IncFIB(pECLA)_1_pECLA
TCH2_3.7	2023-11-20	Enterobacter roggenkampii	165	IMI, MEM, C/T, CAZ, CHL, CIP, CST, CTX, CZA, FDC, LVX, PIP, TZP	blaMIR-11, oqxA,oqxB, fosA		fieF, pcoS, pcoR, pcoD, pcoC, pcoB, pcoA, silP, silA, silB, silF, silC, silR, silS, silE, terW, terZ, terD, arsC, arsB, arsA, arsD, arsR	acrA, acrB, csgG, entA, entB, entE, entS, fepA, fepC, fepD, fepG, fliN, fur, galF, gndA, hcp, ompA, phoP, rcsB, rpoS, ugd	IncFIB(pECLA)_1_pECLA; IncFII(pECLA)_1_pECLA; Col440II_1; ColRNAI_1
TCH2_3.9	2023-11-20	Enterobacter roggenkampii	165	IMI, MEM, C/T, CAZ, CHL, CIP, CST, CTX, CZA, FDC, LVX, PIP, TZP	blaMIR-11, oqxA,oqxB, fosA		silA, fieF, arsC, arsB, arsA, arsD, arsR, pcoS, pcoR, pcoD, pcoC, pcoB, pcoA, silP, silA, silB, silF, silC, silR, silS, silE, terW, terZ, terD	acrA, acrB, csgG, entA, entB, entE, entS, fepA, fepC, fepD, fepG, fliN, fur, galF, gndA, hcp, ompA, phoP, rcsB, rpoS, ugd	IncFIB(pECLA)_1_pECLA; IncFII(pECLA)_1_pECLA
TCH2_4.1	2023-11-27	Enterobacter roggenkampii	165	IMI, MEM, C/T, CAZ, CHL, CIP, CST, CTX, CZA, FDC, LVX, PIP, TZP	aac(6')-Ib4,aadA1, blaVIM-1, blaMIR-11, qnrB2, oqxA,oqxB, sul1, tet(A), fosA	qacE, qacEdelta1	fieF, pcoS, pcoR, pcoD, pcoC, pcoB, pcoA, silP, silA, silB, silF, silC, silR, silS, silE, terW, terZ, terD	acrA, acrB, csgG, entA, entB, entE, entS, fepA, fepC, fepD, fepG, fliN, fur, galF, gndA, hcp, ompA, phoP, rcsB, rpoS, ugd	IncFII(pECLA)_1_pECLA; IncFIB(pECLA)_1_pECLA; IncN_1
TCH2_4.13	2023-11-27	Enterobacter roggenkampii	165	IMI, I/R, MEM, C/T, CAZ, CHL, CIP, CST, CTX, CZA, FDC, LVX, PIP, TZP	aac(6')-Ib4,aadA1, blaVIM-1, blaMIR-11, qnrB2, oqxA,oqxB, sul1, tet(A), fosA	qacE, qacEdelta1	terZ, terD, silE, terW, pcoD, pcoC, pcoB, pcoA, silP, silA, silB, silF, silC, silR, silS, pcoS, pcoR, fieF	acrA, acrB, csgG, entA, entB, entE, entS, fepA, fepC, fepD, fepG, fliN, fur, galF, gndA, hcp, ompA, phoP, rcsB, rpoS, ugd	IncFIB(pECLA)_1_pECLA; IncFII(pECLA)_1_pECLA; IncN_1
TCH2_4.14	2023-11-27	Enterobacter roggenkampii	165	IMI, MEM, C/T, CAZ, CHL, CIP, CST, CTX, CZA, FDC, LVX, PIP, TZP	blaMIR-11, oqxA,oqxB, fosA		fieF, silA, pcoS, pcoR, pcoD, pcoC, pcoB, pcoA, silP, silB, silF, silC, silR, silS, silE, terW, terZ, terD, arsC, arsB, arsA, arsD, arsR	acrA, acrB, csgG, entA, entB, entE, entS, fepA, fepC, fepD, fepG, fliN, fur, galF, gndA, hcp, ompA, phoP, rcsB, rpoS, ugd	IncFIB(pECLA)_1_pECLA; IncFII(pECLA)_1_pECLA; ColRNAI_1; Col440II_1
TCH2_4.15	2023-11-27	Enterobacter roggenkampii	165	IMI, I/R, MEM, C/T, CAZ, CHL, CIP, CST, CTX, CZA, FDC, LVX, PIP, TZP	aac(6')-Ib4,aadA1, blaVIM-1, blaMIR-11, oqxA,oqxB, sul1, tet(A), fosA	qacEdelta1	silA, fieF, pcoS, pcoR, pcoD, pcoC, pcoB, pcoA, silP, silA, silB, silF, silC, silR, silS, silE, terW, terZ, terD	acrA, acrB, csgG, entA, entB, entE, entS, fepA, fepC, fepD, fepG, fliN, fur, galF, gndA, hcp, ompA, phoP, rcsB, rpoS, ugd	IncN_1; IncFII(pECLA)_1_pECLA; IncFIB(pECLA)_1_pECLA
TCH2_4.4	2023-11-27	Enterobacter roggenkampii	165	IMI, MEM, C/T, CAZ, CHL, CIP, CST, CTX, CZA, FDC, LVX, PIP, TZP	aac(6')-Ib4,aadA1, blaVIM-1, blaMIR-11, qnrB2, oqxA,oqxB, sul1, tet(A), fosA	qacEdelta1, qacE	fieF, pcoC, pcoB, pcoA, silP, silA, silB, silF, silC, silR, silS, silE, terW, terZ, terD, pcoS, pcoR, pcoD	acrA, acrB, csgG, entA, entB, entE, entS, fepA, fepC, fepD, fepG, fliN, fur, galF, gndA, hcp, ompA, phoP, rcsB, rpoS, ugd	IncFIB(pECLA)_1_pECLA; IncFII(pECLA)_1_pECLA; IncN_1
TCH2_4.5	2023-11-27	Enterobacter roggenkampii	165	IMI, I/R, MEM, C/T, CAZ, CHL, CIP, CST, CTX, CZA, FDC, LVX, PIP, TZP	aac(6')-Ib4,aadA1, blaVIM-1, blaMIR-11, oqxA,oqxB, sul1, tet(A), fosA	qacEdelta1	fieF, silA, terD, terZ, terW, silE, silS, silR, silC, silF, silB, silP, pcoA, pcoB, pcoC, pcoD, pcoR, pcoS	acrA, acrB, csgG, entA, entB, entE, entS, fepA, fepC, fepD, fepG, fliN, fur, galF, gndA, hcp, ompA, phoP, rcsB, rpoS, ugd	IncFIB(pECLA)_1_pECLA; IncFII(pECLA)_1_pECLA; IncN_1
TCH2_5.11	2023-12-11	Enterobacter roggenkampii	165	IMI, I/R, MEM, C/T, CAZ, CHL, CIP, CTX, CZA, FDC, LVX, PIP, TZP	aac(6')-Ib4,aadA1, blaVIM-1, blaMIR-11, qnrB2, oqxA,oqxB, sul1, tet(A), fosA	qacEdelta1, qacE	fieF, silA, terD, terZ, terW, silE, silS, silR, silC, silF, silB, silP, pcoA, pcoB, pcoC, pcoD, pcoR	acrA, acrB, csgG, entA, entB, entE, entS, fepA, fepC, fepD, fepG, fliN, fur, galF, gndA, hcp, ompA, phoP, rcsB, rpoS, ugd	IncHI1B_1_pNDM-MAR; IncFIB(Mar)_1_pNDM-Mar; IncN_1; ColRNAI_1; Col440II_1; IncFII(pECLA)_1_pECLA; IncFIB(pECLA)_1_pECLA
TCH2_5.13	2023-12-11	Enterobacter roggenkampii	165	IMI, MEM, C/T, CAZ, CHL, CIP, CTX, CZA, FDC, LVX, PIP, TZP	aac(6')-Ib4,aadA1, blaVIM-1, blaMIR-11, qnrB2, oqxA,oqxB, sul1, tet(A), fosA	qacE, qacEdelta1	fieF, terD, terZ, terW, silE, silS, silR, silC, silF, silB, silA, silP, pcoA, pcoB, pcoC, pcoD, pcoR	acrA, acrB, csgG, entA, entB, entE, entS, fepA, fepC, fepD, fepG, fliN, fur, galF, gndA, hcp, ompA, phoP, rcsB, rpoS, ugd	Col440II_1; ColRNAI_1; IncFIB(pECLA)_1_pECLA; IncFII(pECLA)_1_pECLA; IncN_1
TCH2_5.14	2023-12-11	Enterobacter roggenkampii	165	IMI, MEM, C/T, CAZ, CHL, CIP, CST, CTX, CZA, FDC, LVX, PIP, TZP	blaMIR-11, oqxA,oqxB, fosA		silA, fieF, arsR, arsD, arsA, arsB, arsC, terD, terZ, terW, silE, silS, silR, silC, silF, silB, silA, silP, pcoA, pcoB, pcoC, pcoD, pcoR, pcoS	acrA, acrB, csgG, entA, entB, entE, entS, fepA, fepC, fepD, fepG, fliN, fur, galF, gndA, hcp, ompA, phoP, rcsB, rpoS, ugd	IncFII(pECLA)_1_pECLA; IncFIB(pECLA)_1_pECLA; Col440II_1; ColRNAI_1
TCH2_5.16	2023-12-11	Enterobacter roggenkampii	165	IMI, MEM, C/T, CAZ, CHL, CIP, CTX, CZA, FDC, LVX, PIP, TZP	aac(6')-Ib4,aadA1, blaVIM-1, blaMIR-11, qnrB2, oqxA,oqxB, sul1, tet(A), fosA	qacE, qacEdelta1	silA, fieF, terD, terZ, terW, silE, silS, silR, silC, silF, silB, silA, silP, pcoA, pcoB, pcoC, pcoD, pcoR	acrA, acrB, csgG, entA, entB, entE, entS, fepA, fepC, fepD, fepG, fliN, fur, galF, gndA, hcp, ompA, phoP, rcsB, rpoS, ugd	Col440II_1; IncFIB(pECLA)_1_pECLA; IncFII(pECLA)_1_pECLA; IncFIB(Mar)_1_pNDM-Mar; IncHI1B_1_pNDM-MAR; IncN_1
TCH2_5.7	2023-12-11	Enterobacter roggenkampii	165	IMI, MEM, C/T, CAZ, CHL, CIP, CST, CTX, CZA, FDC, LVX, PIP, TZP	blaMIR-11, oqxA,oqxB, fosA		fieF, terD, terZ, terW, silE, silS, silR, silC, silF, silB, silA, silP, pcoA, pcoB, pcoC, pcoD, pcoR, pcoS, arsR, arsD, arsA, arsB, arsC	acrA, acrB, csgG, entA, entB, entE, entS, fepA, fepC, fepD, fepG, fliN, fur, galF, gndA, hcp, ompA, phoP, rcsB, rpoS, ugd	ColRNAI_1; Col440II_1; IncFII(pECLA)_1_pECLA; IncFIB(pECLA)_1_pECLA
TCH2_5.8	2023-12-11	Enterobacter roggenkampii	165	IMI, MEM, C/T, CAZ, CHL, CIP, CST, CTX, CZA, FDC, LVX, PIP, TZP	blaMIR-11, oqxA,oqxB, fosA		fieF, silA, terW, terZ, terD, arsC, arsB, arsA, arsD, arsR, pcoS, pcoR, pcoD, pcoC, pcoB, pcoA, silP, silB, silF, silC, silR, silS, silE	acrA, acrB, csgG, entA, entB, entE, entS, fepA, fepC, fepD, fepG, fliN, fur, galF, gndA, hcp, ompA, phoP, rcsB, rpoS, ugd	IncFII(pECLA)_1_pECLA; IncFIB(pECLA)_1_pECLA; ColRNAI_1; Col440II_1
TCH2_5.9	2023-12-11	Enterobacter roggenkampii	165	IMI, MEM, C/T, CAZ, CIP, CTX, CZA, FDC, LVX, PIP, TZP	aac(6')-Ib4,aadA1, blaVIM-1, blaMIR-11, qnrB2, oqxA,oqxB, sul1, tet(A), fosA	qacEdelta1, qacE	fieF, silA, silE, silS, silR, silC, silF, silB, silP, pcoA, pcoB, pcoC, pcoD, pcoR, terD, terZ, terW	acrA, acrB, csgG, entA, entB, entE, entS, fepA, fepC, fepD, fepG, fliN, fur, galF, gndA, hcp, ompA, phoP, rcsB, rpoS, ugd	Col440I_1; Col440II_1; IncHI1B_1_pNDM-MAR; IncFIB(Mar)_1_pNDM-Mar; IncN_1; IncFIB(pECLA)_1_pECLA; IncFII(pECLA)_1_pECLA
TCH2_6.4	2023-12-18	Enterobacter roggenkampii	165	IMI, MEM, AMK, C/T, CAZ, CHL, CIP, CST, CTX, CZA, FDC, LVX, PIP, TZP	aac(6')-Ib4,aadA1, blaVIM-1, blaMIR-11, qnrB2, oqxA,oqxB, sul1, tet(A), fosA	qacE, qacEdelta1	fieF, pcoC, pcoD, pcoR, pcoS, arsR, arsD, arsA, arsB, arsC, terD, terZ, terW, silE, silS, silR, silC, silF, silB, silA, silP, pcoA, pcoB	acrA, acrB, csgG, entA, entB, entE, entS, fepA, fepC, fepD, fepG, fliN, fur, galF, gndA, hcp, ompA, phoP, rcsB, rpoS, ugd	IncFII(pECLA)_1_pECLA; IncFIB(pECLA)_1_pECLA; ColRNAI_1; Col440II_1; IncN_1
TCH2_6.8	2023-12-18	Enterobacter roggenkampii	165	IMI, MEM, C/T, CAZ, CHL, CIP, CST, CTX, CZA, FDC, LVX, PIP, TZP	aac(6')-Ib4,aadA1, blaVIM-1, blaMIR-11, qnrB2, oqxA,oqxB, sul1, tet(A), fosA	qacE, qacEdelta1	fieF, silA, silC, silF, silB, silP, pcoA, pcoB, pcoC, pcoD, pcoR, pcoS, arsR, arsD, arsA, arsB, arsC, terD, terZ, terW, silE, silS, silR	acrA, acrB, csgG, entA, entB, entE, entS, fepA, fepC, fepD, fepG, fliN, fur, galF, gndA, hcp, ompA, phoP, rcsB, rpoS, ugd	IncFII(pECLA)_1_pECLA; IncFIB(pECLA)_1_pECLA; ColRNAI_1; Col440II_1; IncN_1
TCH3_4.14	2023-11-27	Enterobacter roggenkampii	165	IMI, MEM, C/T, CAZ, CIP, CST, CTX, CZA, FDC, LVX, PIP, TZP	aac(6')-Ib-cr5, blaTEM-1, blaNDM-1, blaMIR-11,blaOXA-1, catB3, qnrB1, oqxA,oqxB, fosA, ble		fieF, silA, ncrA, nirB, ncrC, nirD, pcoE, pcoS, pcoR, pcoD, pcoC, pcoB, pcoA, silP, silB, silF, silC, silR, silS, silE	acrA, acrB, csgG, entA, entB, entE, entS, fepA, fepC, fepD, fepG, fliN, fur, galF, gndA, hcp, ompA, phoP, rcsB, rpoS, ugd	IncFIB(pQil)_1_pQil; Col440I_1; Col440II_1; ColRNAI_1; repA_2_pKPC-2
TCH3_4.4	2023-11-27	Enterobacter roggenkampii	165	IMI, I/R, MEM, C/T, CAZ, CIP, CST, CTX, CZA, FDC, LVX, PIP, TZP	aac(6')-Ib-cr5, blaTEM-1, blaNDM-1, blaMIR-11,blaOXA-1, catB3, qnrB1, oqxA,oqxB, fosA, ble		fieF, silA, ncrA, nirB, ncrC, nirD, silE, silS, silR, silC, silF, silB, silP, pcoA, pcoB, pcoC, pcoD, pcoR, pcoS, pcoE	acrA, acrB, csgG, entA, entB, entE, entS, fepA, fepC, fepD, fepG, fliN, fur, galF, gndA, hcp, ompA, phoP, rcsB, rpoS, ugd	Col440I_1; Col440II_1; ColRNAI_1; IncFIB(pQil)_1_pQil; repA_2_pKPC-2
TCH3_6.10	2023-12-18	Enterobacter roggenkampii	165	IMI, I/R, MEM, C/T, CAZ, CIP, CST, CTX, CZA, FDC, LVX, PIP, TZP	aac(6')-Ib-cr5, blaTEM-1, blaNDM-1, blaMIR-11,blaOXA-1, catB3, qnrB1, oqxA,oqxB, fosA, ble		ncrA, nirB, ncrC, nirD, fieF, silA, silB, silF, silC, silR, silS, silE, pcoE, pcoS, pcoR, pcoD, pcoC, pcoB, pcoA	acrA, acrB, csgG, entA, entB, entE, entS, fepA, fepC, fepD, fepG, fliN, fur, galF, gndA, hcp, ompA, phoP, rcsB, rpoS, ugd	IncFIB(pQil)_1_pQil; Col440I_1; ColRNAI_1; Col440II_1; repA_2_pKPC-2
TCH3_6.3	2023-12-18	Enterobacter roggenkampii	165	IMI, I/R, MEM, C/T, CAZ, CIP, CST, CTX, CZA, FDC, LVX, PIP, TZP	aac(6')-Ib-cr5, blaTEM-1, blaNDM-1, blaMIR-11,blaOXA-1, catB3, qnrB1, oqxA,oqxB, fosA, ble		fieF, silA, ncrA, nirB, ncrC, nirD, silP, pcoA, pcoB, pcoC, pcoD, pcoR, pcoS, pcoE, silE, silS, silR, silC, silF, silB, silA	acrA, acrB, csgG, entA, entB, entE, entS, fepA, fepC, fepD, fepG, fliN, fur, galF, gndA, hcp, ompA, phoP, rcsB, rpoS, ugd	IncFIB(pQil)_1_pQil; Col440II_1; Col440I_1; ColRNAI_1; repA_2_pKPC-2
TCH6_5.6	2023-12-11	Enterobacter soli	-	IMI, I/R, MEM, C/T, CAZ, CIP, CTX, CZA, FDC, LVX, PIP, TZP	aac(6')-Ib4,aadA1, blaVIM-1, qnrS1, oqxA,oqxB, sul1, tet(A)	qacEdelta1, qacEdelta1	terD, pcoE, pcoS, merR, merT, merP, merC, terW, terZ, fieF, pcoR, pcoD, pcoC, pcoB, pcoA, silP, silA, silB, silF, silC, silR, silS, silE	acrB, cgsD, cgsG, entB, fepA, fepC, fliG, fliN, fur, galF, gndA, ompA, phoP, rcsB, rpoS, ugd	IncHI1A(CIT)_1_pNDM-CIT; IncHI1B(CIT)_1_pNDM-CIT; IncFII(SARC14)_1_SARC14; IncFII(p14)_1_p14; IncFIB(pENTAS01)_1_pENTAS01
TCH4_3.1	2023-12-04	Klebsiella michiganensis	35	C/T, CAZ, CIP, CTX, CZA, FDC, LVX, PIP, TZP	aph(3')-Ia, blaOXY,blaSHV-12, emrD, qnrS1, oqxA,oqxB		terW, terZ, arsC, terD, silE, silS, arsB, arsA, arsD, arsR, pcoS, silR, silC, silF, silB, silA, silP, pcoA, pcoB, pcoC, pcoD, pcoR, fieF, arsR	acrA, acrB, clpV, dotU, entA, entB, entC, entE, entF, entS, fepA, fepB, fepC, fepD, fepG, fimA, fimD, fimG, fur, fyuA, galF, gndA, hcp, irp1, irp2, iutA, mgtB, mrkA, mrkB, mrkC, ompA, phoP, rcsB, rfbK1, rpoS, tssF, ugd, vgrG, vipA, vipB, yagZ, ybtA, ybtE, ybtP, ybtQ, ybtS, ybtT, ybtU, ybtX	IncHI1A(CIT)_1_pNDM-CIT; IncHI1B(CIT)_1_pNDM-CIT; IncX3_1; IncFIB(K)_1_Kpn3; ColRNAI_1; Col440I_1; IncFII(p14)_1_p14
TCH4_3.12	2023-12-04	Klebsiella michiganensis	35	CAZ, CTX, FDC, PIP	aph(3')-Ia, blaOXY,blaSHV-12, emrD, qnrS1, oqxA,oqxB		arsB, arsC, arsR, arsA, arsD, fieF, terD, terZ, terW, pcoS, pcoR, silS, silE, pcoD, pcoC, silF, silC, silR, pcoB, pcoA, silA, silB, arsB, silP, arsC	acrA, acrB, clpV, dotU, entA, entB, entC, entE, entF, entS, fepA, fepB, fepC, fepD, fepG, fimA, fimD, fimG, fur, fyuA, galF, gndA, hcp, irp1, irp2, iutA, mgtB, mrkA, mrkB, mrkC, ompA, phoP, rcsB, rfbK1, rpoS, tssF, ugd, vgrG, vipA, vipB, yagZ, ybtA, ybtE, ybtP, ybtQ, ybtS, ybtT, ybtU, ybtX	IncX3_1; Col440I_1; ColRNAI_1; IncHI1B(CIT)_1_pNDM-CIT; IncHI1A(CIT)_1_pNDM-CIT; IncFII(p14)_1_p14; IncFIB(K)_1_Kpn3
TCH4_3.5	2023-12-04	Klebsiella michiganensis	35	IMI, MEM, AMK, C/T, CAZ, CIP, CST, CTX, CZA, FDC, LVX, PIP, SXT, TZP	aph(3')-Ia, blaOXY,blaSHV-12, emrD, qnrS1, oqxA,oqxB		arsC, arsB, arsD, arsR, arsA, fieF, arsC, terZ, terW, terD, silC, silR, silA, silB, silF, silS, pcoS, pcoR, pcoD, pcoC, pcoB, pcoA, silP, silE, arsC	acrA, acrB, clpV, dotU, entA, entB, entC, entE, entF, entS, fepA, fepB, fepC, fepD, fepG, fimA, fimD, fimG, fur, fyuA, galF, gndA, hcp, irp1, irp2, iutA, mgtB, mrkA, mrkB, mrkC, ompA, phoP, rcsB, rfbK1, rpoS, tssF, ugd, vgrG, vipA, vipB, yagZ, ybtA, ybtE, ybtP, ybtQ, ybtS, ybtT, ybtU, ybtX	ColRNAI_1; IncHI1B(CIT)_1_pNDM-CIT; IncHI1A(CIT)_1_pNDM-CIT; IncFII(p14)_1_p14; Col440I_1; IncFIB(K)_1_Kpn3; IncX3_1
TCH4_4.1	2023-12-12	Klebsiella michiganensis	35	CAZ, CTX, FDC, PIP	aph(3')-Ia, blaOXY,blaSHV-12, emrD, qnrS1, oqxA,oqxB		arsC, arsB, arsA, arsD, arsR, arsC, terW, terZ, terD, silE, silS, silR, silB, silA, silP, pcoA, pcoB, pcoC, pcoD, pcoR, pcoS, silC, silF, fieF	acrA, acrB, clpV, dotU, entA, entB, entC, entE, entF, entS, fepA, fepB, fepC, fepD, fepG, fimA, fimD, fimG, fur, fyuA, galF, gndA, hcp, irp1, irp2, iutA, mgtB, mrkA, mrkB, mrkC, ompA, phoP, rcsB, rfbK1, rpoS, tssF, ugd, vgrG, vipA, vipB, yagZ, ybtA, ybtE, ybtP, ybtQ, ybtS, ybtT, ybtU, ybtX	IncX3_1; IncHI1A(CIT)_1_pNDM-CIT; IncHI1B(CIT)_1_pNDM-CIT; IncFII(p14)_1_p14; ColRNAI_1; Col440I_1; IncFIB(K)_1_Kpn3
TCH4_4.2	2023-12-12	Klebsiella michiganensis	35	CAZ, CTX, FDC, PIP	aph(3')-Ia, blaOXY,blaSHV-12, emrD, qnrS1, oqxA,oqxB		arsC, arsB, arsR, arsA, arsD, arsC, terD, terW, terZ, pcoB, pcoA, pcoS, pcoR, pcoD, pcoC, silP, silA, silB, silF, silC, silR, silS, silE, fieF	acrA, acrB, clpV, dotU, entA, entB, entC, entE, entF, entS, fepA, fepB, fepC, fepD, fepG, fimA, fimD, fimG, fur, fyuA, galF, gndA, hcp, irp1, irp2, iutA, mgtB, mrkA, mrkB, mrkC, ompA, phoP, rcsB, rfbK1, rpoS, tssF, ugd, vgrG, vipA, vipB, yagZ, ybtA, ybtE, ybtP, ybtQ, ybtS, ybtT, ybtU, ybtX	IncX3_1; IncFII(p14)_1_p14; Col440I_1; ColRNAI_1; IncHI1A(CIT)_1_pNDM-CIT; IncHI1B(CIT)_1_pNDM-CIT; IncFIB(K)_1_Kpn3
TCH4_4.3	2023-12-12	Klebsiella michiganensis	35	CAZ, CTX, FDC, PIP	aph(3')-Ia, blaOXY,blaSHV-12, emrD, qnrS1, oqxA,oqxB		arsC, terD, terZ, terW, silF, silC, pcoS, pcoR, pcoD, pcoC, pcoB, pcoA, silP, silA, silB, silE, arsR, silR, silS, arsB, arsC, arsD, arsA, fieF, arsC	acrA, acrB, clpV, dotU, entA, entB, entC, entE, entF, entS, fepA, fepB, fepC, fepD, fepG, fimA, fimD, fimG, fur, fyuA, galF, gndA, hcp, irp1, irp2, iutA, mgtB, mrkA, mrkB, mrkC, ompA, phoP, rcsB, rfbK1, rpoS, tssF, ugd, vgrG, vipA, vipB, yagZ, ybtA, ybtE, ybtP, ybtQ, ybtS, ybtT, ybtU, ybtX	IncHI1B(CIT)_1_pNDM-CIT; IncHI1A(CIT)_1_pNDM-CIT; IncFIB(K)_1_Kpn3; ColRNAI_1; IncFII(p14)_1_p14; IncX3_1
TCH4_4.4	2023-12-12	Klebsiella michiganensis	35	CAZ, CTX, FDC, PIP	aph(3')-Ia, blaOXY,blaSHV-12, emrD, qnrS1, oqxA,oqxB		arsR, arsD, arsA, arsB, arsC, pcoA, silP, pcoS, pcoR, pcoD, pcoC, pcoB, silC, silA, silB, silF, arsR, silR, silS, silE, fieF, terD, terZ, terW, arsC	acrA, acrB, clpV, dotU, entA, entB, entC, entE, entF, entS, fepA, fepB, fepC, fepD, fepG, fimA, fimD, fimG, fur, fyuA, galF, gndA, hcp, irp1, irp2, iutA, mgtB, mrkA, mrkB, mrkC, ompA, phoP, rcsB, rfbK1, rpoS, tssF, ugd, vgrG, vipA, vipB, yagZ, ybtA, ybtE, ybtP, ybtQ, ybtS, ybtT, ybtU, ybtX	IncFIB(K)_1_Kpn3; IncX3_1; IncHI1B(CIT)_1_pNDM-CIT; IncHI1A(CIT)_1_pNDM-CIT; ColRNAI_1; IncFII(p14)_1_p14; Col440I_1
TCH4_4.5	2023-12-12	Klebsiella michiganensis	35	CAZ, CTX, FDC, PIP	aph(3')-Ia, blaOXY,blaSHV-12, emrD, qnrS1, oqxA,oqxB		arsA, arsB, arsD, arsR, arsC, terW, terZ, terD, fieF, silS, pcoS, pcoA, silP, silA, silB, silF, silC, silR, pcoC, silE, pcoR, pcoD, pcoB, arsA, arsB	acrA, acrB, clpV, dotU, entA, entB, entC, entE, entF, entS, fepA, fepB, fepC, fepD, fepG, fimA, fimD, fimG, fur, fyuA, galF, gndA, hcp, irp1, irp2, iutA, mgtB, mrkA, mrkB, mrkC, ompA, phoP, rcsB, rfbK1, rpoS, tssF, ugd, vgrG, vipA, vipB, yagZ, ybtA, ybtE, ybtP, ybtQ, ybtS, ybtT, ybtU, ybtX	ColRNAI_1; IncHI1B(CIT)_1_pNDM-CIT; IncHI1A(CIT)_1_pNDM-CIT; IncX3_1; IncFII(p14)_1_p14; IncFIB(K)_1_Kpn3
TCH5_5.11	2023-12-04	Klebsiella oxytoca	-	MEM, ATM, C/T, CAZ, CHL, CIP, CTX, CZA, FDC, LVX, PIP, SXT, TZP	aac(6')-IIc,aadA1,aph(3'')-Ib,aph(3')-Ia,aph(6)-Id, blaOXA-48,blaVIM-1, blaOXY-2-16, emrD, catA1, qnrS1, oqxA,oqxB, sul1, tet(A), dfrA1, sat2	qacEdelta1, qacEdelta1	arsR, arsD, arsA, arsB, arsC, silE, silS, silA, silP, pcoA, pcoB, pcoC, pcoD, pcoR, pcoS, pcoE, silR, silC, silF, silB, terD, terZ, terW, merC, merP, merT, merR, fieF, arsB	acrA, acrB, allA, allB, allC, allD, allR, allS, entA, entB, entC, entE, entF, entS, fepA, fepB, fepC, fepD, fepG, fimA, fimC, fimD, fur, fyuA, galF, gndA, irp1, irp2, iutA, KP1, mrkA, mrkB, mrkC, ompA, rcsB, rfbK1, rpoS, ugd, yagZ, ybtA, ybtE, ybtP, ybtQ, ybtS, ybtT, ybtU, ybtX	IncFII(p14)_1_p14; IncFIB(K)_1_Kpn3; IncFIB(pKPHS1)_1_pKPHS1; IncL/M(pOXA-48)_1_pOXA-48; IncHI2A_1; RepA_1_pKPC-CAV1321; IncHI2_1; ColRNAI_1
TCH5_5.15	2023-12-04	Klebsiella oxytoca	-	C/T, CAZ, CHL, CIP, CTX, CZA, FDC, LVX, PIP, SXT, TZP	aac(6')-IIc,aadA1,aph(3'')-Ib,aph(3')-Ia,aph(6)-Id, blaOXA-48,blaVIM-1, blaOXY-2-16, emrD, catA1, qnrS1, oqxA,oqxB, sul1, tet(A), dfrA1, sat2	qacEdelta1, qacEdelta1	fieF, arsB, arsC, merR, merT, merP, merC, terD, terZ, terW, arsR, arsD, silE, arsA, silR, silC, silF, silS, silA, silP, pcoA, pcoB, pcoC, pcoD, pcoR, pcoS, pcoE, silB	acrA, acrB, allA, allB, allC, allD, allR, allS, entA, entB, entC, entE, entF, entS, fepA, fepB, fepC, fepD, fepG, fimA, fimC, fimD, fur, fyuA, galF, gndA, irp1, irp2, iutA, KP1, mrkA, mrkB, mrkC, ompA, rcsB, rfbK1, rpoS, ugd, yagZ, ybtA, ybtE, ybtP, ybtQ, ybtS, ybtT, ybtU, ybtX	IncHI2A_1; RepA_1_pKPC-CAV1321; IncHI2_1; IncFIB(pKPHS1)_1_pKPHS1; IncL/M(pOXA-48)_1_pOXA-48; IncFII(p14)_1_p14; IncFIB(K)_1_Kpn3
TCH5_5.16	2023-12-04	Klebsiella oxytoca	2	MEM, ATM, C/T, CAZ, CHL, CIP, CTX, CZA, FDC, LVX, PIP, SXT, TZP	aac(6')-IIc,aadA1,aph(3'')-Ib,aph(3')-Ia,aph(6)-Id, blaOXA-48,blaVIM-1, blaOXY-2-16, emrD, catA1, qnrS1, oqxA,oqxB, sul1, tet(A), dfrA1, sat2	qacEdelta1, qacEdelta1	arsC, arsB, arsA, arsD, arsR, pcoE, pcoS, pcoA, silP, silA, silB, silF, silC, silR, silS, silE, pcoR, pcoD, pcoC, pcoB, merR, merT, merP, merC, fieF, arsC, terD, terZ, terW, merR	acrA, acrB, allA, allB, allC, allD, allR, allS, entA, entB, entC, entE, entF, entS, fepA, fepB, fepC, fepD, fepG, fimA, fimC, fimD, fur, fyuA, galF, gndA, irp1, irp2, iutA, KP1, mrkA, mrkB, mrkC, ompA, rcsB, rfbK1, rpoS, ugd, yagZ, ybtA, ybtE, ybtP, ybtQ, ybtS, ybtT, ybtU, ybtX	IncL/M(pOXA-48)_1_pOXA-48; IncFIB(K)_1_Kpn3; IncFII(p14)_1_p14; IncFIB(pKPHS1)_1_pKPHS1; IncHI2A_1; RepA_1_pKPC-CAV1321; IncHI2_1
TCH5_5.8	2023-12-04	Klebsiella oxytoca	2	ATM, C/T, CAZ, CHL, CIP, CTX, CZA, FDC, LVX, PIP, SXT, TZP	aac(6')-IIc,aadA1,aph(3'')-Ib,aph(3')-Ia,aph(6)-Id, blaOXA-48,blaVIM-1, blaOXY-2-16, emrD, catA1, qnrS1, oqxA,oqxB, sul1, tet(A), dfrA1, sat2	qacEdelta1, qacEdelta1	terZ, terD, terW, pcoE, pcoR, silP, silA, silB, silF, silC, silR, silS, pcoS, arsC, pcoD, pcoC, pcoB, pcoA, arsR, arsB, arsA, silE, arsD, terZ, merC, merR, merT, merP, fieF, merR	acrA, acrB, allA, allB, allC, allD, allR, allS, entA, entB, entC, entE, entF, entS, fepA, fepB, fepC, fepD, fepG, fimA, fimC, fimD, fur, fyuA, galF, gndA, irp1, irp2, iutA, KP1, mrkA, mrkB, mrkC, ompA, rcsB, rfbK1, rpoS, ugd, yagZ, ybtA, ybtE, ybtP, ybtQ, ybtS, ybtT, ybtU, ybtX	ColRNAI_1; IncHI2_1; RepA_1_pKPC-CAV1321; IncHI2A_1; IncFIB(K)_1_Kpn3; IncFII(p14)_1_p14; IncFIB(pKPHS1)_1_pKPHS1; IncL/M(pOXA-48)_1_pOXA-48
TCH5_6.1	2023-12-11	Klebsiella oxytoca	2	MEM, ATM, C/T, CAZ, CHL, CIP, CTX, CZA, FDC, LVX, PIP, SXT, TZP	aac(6')-IIc,aadA1,aph(3'')-Ib,aph(3')-Ia,aph(6)-Id, blaOXA-48,blaVIM-1, blaOXY-2-16, emrD, catA1, qnrS1, oqxB, sul1, tet(A), dfrA1, sat2	qacEdelta1, qacEdelta1	arsC, arsB, fieF, merC, merP, merT, merR, arsC, arsD, arsA, silE, silS, silF, silB, silR, silC, arsR, pcoB, pcoC, pcoD, pcoR, pcoS, pcoE, silA, silP, pcoA, terD, terZ, terW, terW	acrA, acrB, allA, allB, allC, allD, allR, allS, entA, entB, entC, entE, entF, entS, fepA, fepB, fepC, fepD, fepG, fimA, fimC, fimD, fur, fyuA, galF, gndA, irp1, irp2, iutA, KP1, mrkA, mrkB, mrkC, ompA, rcsB, rfbK1, rpoS, ugd, yagZ, ybtA, ybtE, ybtP, ybtQ, ybtS, ybtT, ybtU, ybtX	ColRNAI_1; IncFIB(pKPHS1)_1_pKPHS1; IncL/M(pOXA-48)_1_pOXA-48; IncFII(p14)_1_p14; IncFIB(K)_1_Kpn3; IncHI2A_1; RepA_1_pKPC-CAV1321; IncHI2_1
TCH5_6.12	2023-12-11	Klebsiella oxytoca	2	MEM, ATM, C/T, CAZ, CHL, CIP, CTX, CZA, FDC, LVX, PIP, SXT, TZP	aac(6')-IIc,aadA1,aph(3'')-Ib,aph(3')-Ia,aph(6)-Id, blaOXA-48,blaVIM-1, blaOXY-2-16, emrD, catA1, qnrS1, oqxA,oqxB, sul1, tet(A), dfrA1, sat2	qacEdelta1, qacEdelta1	arsC, arsB, fieF, merC, merP, merT, merR, arsC, terD, terZ, terW, arsR, arsD, arsA, silE, silS, silR, silC, silF, silB, silA, silP, pcoA, pcoB, pcoC, pcoD, pcoR, pcoS, pcoE	acrA, acrB, allA, allB, allC, allD, allR, allS, entA, entB, entC, entE, entF, entS, fepA, fepB, fepC, fepD, fepG, fimA, fimC, fimD, fur, fyuA, galF, gndA, irp1, irp2, iutA, KP1, mrkA, mrkB, mrkC, ompA, rcsB, rfbK1, rpoS, ugd, yagZ, ybtA, ybtE, ybtP, ybtQ, ybtS, ybtT, ybtU, ybtX	IncHI2A_1; RepA_1_pKPC-CAV1321; IncHI2_1; IncFIB(pKPHS1)_1_pKPHS1; IncFII(p14)_1_p14; IncFIB(K)_1_Kpn3; IncL/M(pOXA-48)_1_pOXA-48
TCH5_6.15	2023-12-11	Klebsiella oxytoca	2	IMI, MEM, ATM, C/T, CAZ, CHL, CIP, CTX, CZA, FDC, LVX, PIP, SXT, TZP	aac(6')-IIc,aadA1,aph(3')-Ia, blaOXA-48,blaVIM-1, blaOXY-2-16, emrD, catA1, qnrS1, oqxA,oqxB, sul1, tet(A), dfrA1, sat2	qacEdelta1, qacEdelta1	arsC, arsB, fieF, merC, merP, merT, merR, pcoE, pcoS, pcoR, pcoD, pcoC, pcoB, pcoA, silP, silA, silB, silF, silC, silR, silS, silE, arsC, arsA, arsD, arsR, terD, terZ, terW, merC	acrA, acrB, allA, allB, allC, allD, allR, allS, entA, entB, entC, entE, entF, entS, fepA, fepB, fepC, fepD, fepG, fimA, fimC, fimD, fur, fyuA, galF, gndA, irp1, irp2, iutA, KP1, mrkA, mrkB, mrkC, ompA, rcsB, rfbK1, rpoS, ugd, yagZ, ybtA, ybtE, ybtP, ybtQ, ybtS, ybtT, ybtU, ybtX	IncFIB(pKPHS1)_1_pKPHS1; IncL/M(pOXA-48)_1_pOXA-48; ColRNAI_1; IncFIB(K)_1_Kpn3; IncFII(p14)_1_p14; IncHI2A_1; RepA_1_pKPC-CAV1321; IncHI2_1
TCH5_6.2	2023-12-11	Klebsiella oxytoca	2	MEM, ATM, C/T, CAZ, CHL, CIP, CTX, CZA, FDC, LVX, PIP, SXT, TZP	aac(6')-IIc,aadA1,aph(3'')-Ib,aph(3')-Ia,aph(6)-Id, blaOXA-48,blaVIM-1, blaOXY-2-16, emrD, catA1, qnrS1, oqxA,oqxB, sul1, tet(A), dfrA1, sat2	qacEdelta1, qacEdelta1	merP, arsC, merR, merT, merC, terZ, terW, terD, arsD, arsA, arsB, arsR, silE, silS, silA, pcoA, pcoB, pcoC, pcoD, pcoR, pcoS, pcoE, silR, silC, silF, silB, silP, fieF, merP	acrA, acrB, allA, allB, allC, allD, allR, allS, entA, entB, entC, entE, entF, entS, fepA, fepB, fepC, fepD, fepG, fimA, fimC, fimD, fur, fyuA, galF, gndA, irp1, irp2, iutA, KP1, mrkA, mrkB, mrkC, ompA, rcsB, rfbK1, rpoS, ugd, yagZ, ybtA, ybtE, ybtP, ybtQ, ybtS, ybtT, ybtU, ybtX	IncL/M(pOXA-48)_1_pOXA-48; IncHI2_1; RepA_1_pKPC-CAV1321; IncHI2A_1; IncFII(p14)_1_p14; IncFIB(K)_1_Kpn3; IncFIB(pKPHS1)_1_pKPHS1
TCH5_6.4	2023-12-11	Klebsiella oxytoca	2	IMI, ATM, C/T, CAZ, CHL, CIP, CTX, CZA, FDC, LVX, PIP, SXT, TZP	aac(6')-IIc,aadA1,aph(3'')-Ib,aph(3')-Ia,aph(6)-Id, blaOXA-48,blaVIM-1, blaOXY-2-16, emrD, catA1, qnrS1, oqxA,oqxB, sul1, tet(A), dfrA1, sat2	qacEdelta1, qacEdelta1	arsC, arsB, fieF, merC, merP, merT, merR, arsC, pcoS, pcoR, pcoD, pcoC, pcoB, pcoA, silP, silA, silB, silF, silC, silR, pcoE, silE, arsA, arsD, arsR, silS, terZ, terW, terD	acrA, acrB, allA, allB, allC, allD, allR, allS, entA, entB, entC, entE, entF, entS, fepA, fepB, fepC, fepD, fepG, fimA, fimC, fimD, fur, fyuA, galF, gndA, irp1, irp2, iutA, KP1, mrkA, mrkB, mrkC, ompA, rcsB, rfbK1, rpoS, ugd, yagZ, ybtA, ybtE, ybtP, ybtQ, ybtS, ybtT, ybtU, ybtX	ColRNAI_1; IncFIB(K)_1_Kpn3; IncFII(p14)_1_p14; IncL/M(pOXA-48)_1_pOXA-48; IncHI2A_1; RepA_1_pKPC-CAV1321; IncHI2_1; IncFIB(pKPHS1)_1_pKPHS1
TCH5_6.6	2023-12-11	Klebsiella oxytoca	2	IMI, ATM, C/T, CAZ, CHL, CIP, CTX, CZA, FDC, LVX, PIP, SXT, TZP	aac(6')-IIc,aadA1,aph(3'')-Ib,aph(3')-Ia,aph(6)-Id, blaOXA-48,blaVIM-1, blaOXY-2-16, emrD, catA1, qnrS1, oqxA,oqxB, sul1, tet(A), dfrA1, sat2	qacEdelta1, qacEdelta1	arsR, arsD, arsA, arsB, arsC, silE, silS, silA, silP, pcoA, pcoB, pcoC, pcoD, pcoR, pcoS, pcoE, silR, silC, silF, silB, terD, terZ, terW, merC, merP, merT, merR, fieF, arsC	acrA, acrB, allA, allB, allC, allD, allR, allS, entA, entB, entC, entE, entF, entS, fepA, fepB, fepC, fepD, fepG, fimA, fimC, fimD, fur, fyuA, galF, gndA, irp1, irp2, iutA, KP1, mrkA, mrkB, mrkC, ompA, rcsB, rfbK1, rpoS, ugd, yagZ, ybtA, ybtE, ybtP, ybtQ, ybtS, ybtT, ybtU, ybtX	IncFIB(pKPHS1)_1_pKPHS1; ColRNAI_1; IncL/M(pOXA-48)_1_pOXA-48; IncFII(p14)_1_p14; IncFIB(K)_1_Kpn3; IncHI2A_1; RepA_1_pKPC-CAV1321; IncHI2_1
TCH5_6.8	2023-12-11	Klebsiella oxytoca	2	MEM, ATM, C/T, CAZ, CHL, CIP, CTX, CZA, FDC, LVX, PIP, SXT, TZP	aac(6')-IIc,aadA1,aph(3'')-Ib,aph(3')-Ia,aph(6)-Id, blaOXA-48,blaVIM-1, blaOXY-2-16, emrD, catA1, qnrS1, oqxA,oqxB, sul1, tet(A), dfrA1, sat2	qacEdelta1, qacEdelta1	arsC, fieF, merC, merP, merT, merR, arsC, pcoE, pcoS, pcoR, pcoD, pcoC, pcoB, pcoA, silP, silA, silB, silF, silC, silR, silS, silE, arsB, arsA, arsD, arsR, terD, terZ, terW	acrA, acrB, allA, allB, allC, allD, allR, allS, entA, entB, entC, entE, entF, entS, fepA, fepB, fepC, fepD, fepG, fimA, fimC, fimD, fur, fyuA, galF, gndA, irp1, irp2, iutA, KP1, mrkA, mrkB, mrkC, ompA, rcsB, rfbK1, rpoS, ugd, yagZ, ybtA, ybtE, ybtP, ybtQ, ybtS, ybtT, ybtU, ybtX	IncFIB(K)_1_Kpn3; IncFII(p14)_1_p14; IncL/M(pOXA-48)_1_pOXA-48; IncFIB(pKPHS1)_1_pKPHS1; IncHI2A_1; RepA_1_pKPC-CAV1321; IncHI2_1
TCH2_6.15	2023-12-18	Myroides odoratus	-	AMK, AZA, C/T, CAZ, CIP, CST, CTX, CZA, FDC, LVX, PIP, SXT, TZP	aadS, blaOXA-347, ere(D), sul2, tet(X2), erm(F)
TCH2_3.15	2023-11-20	Serratia marcescens	-	IMI, MEM, ATM, C/T, CAZ, CHL, CIP, CST, CTX, FDC, PIP, SXT, TZP	aac(3)-IId,aac(6'),aph(3'')-Ib,aph(6)-Id, aac(6')-Ib-cr5, blaTEM-1,blaTEM-2, blaKPC-2, blaOXA-1,blaSRT, sdeB,sdeY,smfY, mph(A), catB3, qnrB2, arr-3, sul1, tet(41), dfrA19	ssmE, smdA, smdB, sdeA, qacE, qacEdelta1	fieF	acrB, cheY, fliG, fliM, KP1, rcsB, rfbK1, rpoS	pENTAS02_1; pSM22_1; IncX5_2; IncN_1; IncFII(pRSB107)_1_pRSB107
TCH2_3.5	2023-11-20	Serratia marcescens	-	IMI, MEM, AMK, ATM, C/T, CAZ, CHL, CIP, CST, CTX, FDC, PIP, SXT, TZP	aac(3)-IId,aac(6'),aph(3'')-Ib,aph(6)-Id, blaTEM-1,blaTEM-2, blaKPC-2, blaSRT, sdeB,sdeY,smfY, tet(41)	smdB, smdA, sdeA, ssmE	fieF	acrB, cheY, fliG, fliM, KP1, rcsB, rfbK1, rpoS	pENTAS02_1; pSM22_1; IncX5_2; IncFII(pRSB107)_1_pRSB107; IncN_1
TCH2_4.2	2023-11-27	Serratia marcescens	-	IMI, MEM, C/T, CAZ, CHL, CIP, CST, CTX, FDC, PIP, SXT, TZP	aac(3)-IId,aac(6'),aph(3'')-Ib,aph(6)-Id, aac(6')-Ib-cr5, blaTEM-1,blaTEM-2, blaKPC-2, blaOXA-1,blaSRT, sdeB,sdeY,smfY, mph(A), catB3, qnrB2, arr-3, sul1, tet(41), dfrA19	qacEdelta1, qacE, smdA, smdB, sdeA, ssmE	fieF	acrB, cheY, fliG, fliM, KP1, rcsB, rfbK1, rpoS	IncX5_2; IncN_1; pSM22_1; pENTAS02_1; IncFII(pRSB107)_1_pRSB107
TCH2_6.11	2023-12-18	Serratia marcescens	-	AMK, C/T, CAZ, CHL, CIP, CST, CTX, CZA, FDC, LVX, PIP, TZP	aac(3)-IId,aac(6'),aadA2,ant(2'')-Ia,aph(3'')-Ib,aph(6)-Id, blaTEM-1, blaKPC-2, blaSHV-12,blaSRT, mcr-9.2, sdeB,sdeY,smfY, qnrA1, sul1, tet(41), dfrA16	smdA, smdB, sdeA, ssmE, qacE, qacEdelta1	fieF, arsC, pcoS, merR, merT, merA, merD, merE, terD, terZ, terW	acrB, cheY, fliA, fliG, fliM, rcsB, rpoS	Col(Ye4449)_1; Col(MGD2)_1; IncHI2A_1; RepA_1_pKPC-CAV1321; IncHI2_1; Col440I_1; pSM22_1; IncN_1
TCH2_6.14	2023-12-18	Serratia marcescens	-	IMI, MEM, AMK, ATM, C/T, CAZ, CHL, CIP, CST, CTX, CZA, FDC, LVX, PIP, SXT, TZP	aac(3)-IId,aac(6'),aadA2,ant(2'')-Ia,aph(3'')-Ib,aph(6)-Id, blaTEM-1, blaKPC-2, blaCTX-M-9,blaSHV-12,blaSRT, mcr-9.2, sdeB,sdeY, qnrA1, sul1, tet(41), dfrA16	smdA, smdB, sdeA, ssmE, qacEdelta1, qacE	fieF, terD, terZ, terW, arsC, pcoS, merR, merT, merA, merD, merE	acrB, cheY, fliG, fliM, rcsB, rpoS	pSM22_1; IncN_1; IncHI2A_1; RepA_1_pKPC-CAV1321; IncHI2_1
TCH2_6.3	2023-12-18	Serratia marcescens	-	IMI, MEM, AMK, C/T, CAZ, CHL, CIP, CST, CTX, CZA, FDC, LVX, PIP, TZP	aac(3)-IId,aac(6'),aadA2,ant(2'')-Ia,aph(3'')-Ib,aph(6)-Id, blaTEM-1, blaKPC-2, blaCTX-M-9,blaSRT, mcr-9.2, sdeB,sdeY,smfY, sul1, tet(41)	sdeA, ssmE, qacEdelta1, smdB, smdA	fieF, terD, terW, terZ, arsC, pcoS	acrB, cheY, fliG, fliM, rcsB, rpoS	IncHI2_1; RepA_1_pKPC-CAV1321; IncHI2A_1; pSM22_1; IncN_1
TCH2_6.7	2023-12-18	Serratia marcescens	-	IMI, MEM, C/T, CAZ, CIP, CST, CTX, CZA, FDC, PIP, SXT, TZP	aac(3)-IId,aac(6'),aadA2,ant(2'')-Ia,aph(3'')-Ib,aph(6)-Id, blaTEM-1, blaKPC-2, blaCTX-M-9,blaSHV-12,blaSRT, mcr-9.1, sdeB,sdeY,smfY, qnrA1, sul1, tet(41)	qacE, smdA, smdB, sdeA, ssmE, qacEdelta1	merT, merA, merR, merD, merE, terZ, terW, terD, fieF, pcoS, arsC	acrB, cheY, fliG, fliM, rcsB, rpoS	Col440I_1; IncHI2A_1; RepA_1_pKPC-CAV1321; IncHI2_1; pSM22_1; IncN_1; Col(Ye4449)_1; Col(MGD2)_1
TCH4_2.1	2023-11-27	Serratia marcescens	-	IMI, I/R, MEM, M/V, C/T, CAZ, CIP, CST, CTX, CZA, FDC, LVX, PIP, TZP	aac(6'),aac(6')-Ib4,aadA1,aph(3'')-Ib,aph(6)-Id, blaVIM-1, blaSRT, sdeB,sdeY,smfY, sul1	ssmE, sdeA, smdB, smdA, qacE	pcoB, silE, silS, silR, silC, silF, silB, silA, silP, pcoA, pcoC, pcoD, pcoR, pcoS, fieF, merC, merP, merT, merR, ncrA, ncrB, ncrC, ncrY, pcoB, pcoS	acrB, fliG, fliM, rcsB, rpoS	Col440II_1; ColRNAI_1; Col(Ye4449)_1; Col(MGD2)_1; IncFII(pCRY)_1_pCRY; IncQ2_1; IncFIB(K)_1_Kpn3
TCH4_2.10	2023-11-27	Serratia marcescens	473	IMI, MEM, C/T, CAZ, CIP, CST, CTX, FDC, LVX, PIP, TZP	aac(6'),aac(6')-Ib4,aph(3'')-Ib,aph(6)-Id, blaOXA-2, blaKPC-2, blaSHV-12,blaSRT, sdeB,sdeY,smfY, tet(41)	smdA, smdB, sdeA, ssmE	fieF	acrB, fliG, fliM, rcsB, rpoS	Col(MGD2)_1; ColRNAI_1; Col440II_1; Col440I_1; IncQ2_1; IncFII(Yp)_1_Yersenia; IncFIB(K)_1_Kpn3; IncX3_1; FII(pBK30683)_1
TCH4_2.12	2023-11-27	Serratia marcescens	731	IMI, I/R, MEM, M/V, AMK, C/T, CAZ, CHL, CIP, CST, CTX, CZA, FDC, LVX, PIP, TZP	aac(6'),aac(6')-Ib,aac(6')-Ib4,aadA1,aph(3'')-Ib,aph(6)-Id, blaOXA,blaVIM-1, blaACC-1,blaSRT, mcr-9.1, sdeB,sdeY,smfY, catA1, sul1, tet(41)	smdA, smdB, sdeA, qacEdelta1, ssmE	pcoS, merT, merP, merC, merR, terW, terZ, terD	acrB, cheY, fliG, fliM, rcsB, rpoS	Col(MGD2)_1; IncHI2_1; RepA_1_pKPC-CAV1321; IncHI2A_1
TCH4_2.15	2023-11-27	Serratia marcescens	731	IMI, I/R, MEM, M/V, AMK, C/T, CAZ, CHL, CIP, CST, CTX, CZA, FDC, LVX, PIP, TZP	aac(6'),aac(6')-Ib,aac(6')-Ib4,aadA1,aph(3'')-Ib,aph(6)-Id, blaOXA,blaVIM-1, blaACC-1,blaSRT, mcr-9.1, sdeB,sdeY,smfY, catA1, sul1, tet(41)	qacEdelta1, smdA, ssmE, smdB, sdeA	merR, merT, terW, terZ, merP, merC, silS, silE, terD, arsC, pcoS, silP, silA, silB, silF, silC, silR, fieF	acrB, cheY, fliG, fliM, rcsB, rpoS	IncL/M(pMU407)_1_pMU407; Col440II_1; ColRNAI_1; IncHI2_1; RepA_1_pKPC-CAV1321; IncHI2A_1; Col440I_1
TCH4_2.2	2023-11-27	Serratia marcescens	473	IMI, MEM, C/T, CAZ, CIP, CST, CTX, CZA, FDC, LVX, PIP, TZP	aac(6'),aac(6')-Ib4,aph(3'')-Ib,aph(6)-Id, blaOXA-2, blaKPC-2, blaSHV-12,blaSRT, sdeB,sdeY,smfY, tet(41)	ssmE, sdeA, smdB, smdA	fieF	acrB, fliG, fliM, rcsB, rpoS	FII(pBK30683)_1; Col(MGD2)_1; Col(Ye4449)_1; Col440II_1; Col440I_1; ColRNAI_1; IncQ2_1; IncFII(Yp)_1_Yersenia; IncFIB(K)_1_Kpn3; IncX3_1
